# Supplementary material for: Efficacy and Safety of IncobotulinumtoxinA for the Treatment of Blepharospasm: A Multicenter, Phase 3 Study in Japan
Source: Toxins (Basel). 2026 Feb 20;18(2):109. doi: 10.3390/toxins18020109 (PMC12945157; doi:10.3390/toxins18020109)
Supplement: Supplementary file 1 [file toxins-18-00109-s001.zip]

Archive with 3 entries (3 files):
- Figure S3.pdf
- Figure S4.pdf
- toxins-4066742 Supplementary material.pdf
